# Supplementary material for: Cohort Profile: The 10/66 study
Source: Int J Epidemiol. 2016 May 5;46(2):406–406i. doi: 10.1093/ije/dyw056 (PMC5837706; doi:10.1093/ije/dyw056)
Supplement: Supplementary Data [file dyw056_supp.xlsx]

## Sheet: scopus (2)
Authors	Title	Study phase	Country/ region	Topic	Year	Source title	Volume	Issue	Art. No.	Page start	Page end	DOI	Link	EID
Prince, M.	Dementia in developing countries: A consensus statement from the 10/66 Dementia Research Group	Background	International	Dementia	2000	International Journal of Geriatric Psychiatry	15	1		14	20	10.1002/(SICI)1099-1166(200001)15:1<14::AID-GPS70>3.0.CO;2-8	http://www.scopus.com/inward/record.url?eid=2-s2.0-0033952733&partnerID=40&md5=c3db34403fcc86fd7fe48689af691d6b	2-s2.0-0033952733
Prince, M.	Methodological issues for population-based research into dementia in developing countries: A position paper from the 10/66 Dementia Research Group	Background	International	Dementia	2000	International Journal of Geriatric Psychiatry	15	1		21	30	10.1002/(SICI)1099-1166(200001)15:1<21::AID-GPS71>3.0.CO;2-5	http://www.scopus.com/inward/record.url?eid=2-s2.0-0342614945&partnerID=40&md5=f5ac19bb478757324fc04377f471d00e	2-s2.0-0342614945
Patel, V., Prince, M.	Ageing and mental health in a developing country: Who cares? Qualitative studies from Goa, India	Pilot	India	Ageing	2001	Psychological Medicine	31	1		29	38	10.1017/S0033291799003098	http://www.scopus.com/inward/record.url?eid=2-s2.0-0035164188&partnerID=40&md5=ae5f779d88c8e7eee211b73ff9629f1e	2-s2.0-0035164188
Prince, M.	Dementia in developing countries	Background	International	Dementia	2001	International Psychogeriatrics	13	4		389	393	10.1017/S1041610201007797	http://www.scopus.com/inward/record.url?eid=2-s2.0-0035733748&partnerID=40&md5=8cd61a751e6bb39e605e946306f2a76d	2-s2.0-0035733748
Kim, J.-M., Prince, M.J., Shin, I.-S., Yoon, J.-S.	Validity of Korean form of Geriatric Depression Scale (KGDS) among cognitively impaired Koren elderly and development of a 15-item short version (KGDS-15)	Pilot	Korea	Mental Health	2001	International Journal of Methods in Psychiatric Research	10	4		204	210		http://www.scopus.com/inward/record.url?eid=2-s2.0-0035724626&partnerID=40&md5=82b31f3ea9c8ab247a7df35d11cee982	2-s2.0-0035724626
Scazufca, M., Cerqueira, A.T.A.R., Menezes, P.R., Prince, M., Vallada, H.P., Miyazaki, M.C.O.S., Domingos, N.A.M., Antunes, E.H., Macedo, G.C., Almeida, S.A., Matsuda, C.M.C.B.	Epidemiological research on dementia in developing countries [Investigações epidemiológicas sobre demência nos países em desenvolvimento]	Background	International	Dementia	2002	Revista de Saude Publica	36	6		773	778		http://www.scopus.com/inward/record.url?eid=2-s2.0-12244256117&partnerID=40&md5=e60ea56460984a2a3938f83113ca276c	2-s2.0-12244256117
Shaji, K.S., Arun Kishore, N.R., Praveen Lal, K., Prince, M.	Revealing a hidden problem. An evaluation of a community dementia case-finding program from the Indian 10/66 dementia research network	Casefinder	India	Dementia	2002	International Journal of Geriatric Psychiatry	17	3		222	225	10.1002/gps.553	http://www.scopus.com/inward/record.url?eid=2-s2.0-0036119912&partnerID=40&md5=e493643811e687869dbc5ad0e6021afa	2-s2.0-0036119912
Shaji, K.S., Smitha, K., Praveen Lal, K., Prince, M.J.	Caregivers of people with Alzheimer's disease: A qualitative study from the Indian 10/66 dementia research network	Pilot	India	Caregiver	2003	International Journal of Geriatric Psychiatry	18	1		1	6	10.1002/gps.649	http://www.scopus.com/inward/record.url?eid=2-s2.0-0037243224&partnerID=40&md5=574fa1c763ba7e103318cac5a90a619f	2-s2.0-0037243224
Prince, M., Acosta, D., Chiu, H., Scazufca, M., Varghese, M.	Dementia diagnosis in developing countries: A cross-cultural validation study	Pilot	International	Dementia	2003	Lancet	361	9361		909	917	10.1016/S0140-6736(03)12772-9	http://www.scopus.com/inward/record.url?eid=2-s2.0-0037444065&partnerID=40&md5=d7cd646da2d39b8e7ca3a00b02ddca26	2-s2.0-0037444065
Kim, J.-M., Stewart, R., Prince, M., Shin, I.-S., Yoon, J.-S.	Diagnosing dementia in a developing nation: An evaluation of the GMS-AGECAT algorithm in an older Korean population	Pilot	Korea	Dementia	2003	International Journal of Geriatric Psychiatry	18	4		331	336	10.1002/gps.834	http://www.scopus.com/inward/record.url?eid=2-s2.0-0344089195&partnerID=40&md5=0c8fbd5080836adb89fd797c35d642e8	2-s2.0-0344089195
Chan, T.S.F., Lam, L.C.W., Chiu, H.F.K., Prince, M.	Validity and applicability of the Chinese version of community screening instrument for dementia	Pilot	China	Dementia	2003	Dementia and Geriatric Cognitive Disorders	15	1		10	18	10.1159/000066672	http://www.scopus.com/inward/record.url?eid=2-s2.0-0037211445&partnerID=40&md5=d7c3c09ef71382bd234558bf847fbb13	2-s2.0-0037211445
Choo, W.-Y., Low, W.-Y., Karina, R., Poi, P.J.H., Ebenezer, E., Prince, M.J.	Social Support and Burden among Caregivers of Patients with Dementia in Malaysia	Pilot	Malaysia	Caregiver	2003	Asia-Pacific Journal of Public Health	15	1		23	29		http://www.scopus.com/inward/record.url?eid=2-s2.0-0242636153&partnerID=40&md5=7e1d7c26021349b316152c25cd68528f	2-s2.0-0242636153
Prince, M., Graham, N., Brodaty, H., Rimmer, E., Varghese, M., Chiu, H., Acosta, D., Scazufca, M.	Alzheimer Disease International's 10/66 Dementia Research Group - One model for action research in developing countries	Background	International	Ageing	2004	International Journal of Geriatric Psychiatry	19	2		178	181	10.1002/gps.1059	http://www.scopus.com/inward/record.url?eid=2-s2.0-1342347799&partnerID=40&md5=1e9c45cbf28dbb514a9582767468c5b7	2-s2.0-1342347799
Prince, M., Quraishi, S., Copeland, J., Varghese, M., Murali, T., Srinivasan, L., Thara, R., Samuel, R., Krishnamoorthy, E.S., Patel, V., Sangath, Dias, A., Verma, M.A., Anand, B., Shaji, K.S., Lal, K.P., Shuran, L., Liu, J., Chiu, H., Chan, T., Liu, S.-I., Tang, L.-Y., Arizaga, R.L., Allegri, R.F., Scazufca, M., Menezes, P.R., De A.R. Cerqueira, A.T., Miyazaki, M.C.O.S., Micelli Domingos, N.A., …	Care arrangements for people with dementia in developing countries	Pilot	International	Caregiver	2004	International Journal of Geriatric Psychiatry	19	2		170	177	10.1002/gps.1046	http://www.scopus.com/inward/record.url?eid=2-s2.0-10744221093&partnerID=40&md5=716af0eee6c1ae74b3bcd356b352cdc6	2-s2.0-10744221093
Dias, A., Samuel, R., Patel, V., Prince, M., Parameshwaran, R., Krishnamoorthy, E.S.	The impact associated with caring for a person with dementia: A report from the 10/66 Dementia Research Group's Indian network	Pilot	India	Caregiver	2004	International Journal of Geriatric Psychiatry	19	2		182	184	10.1002/gps.1016	http://www.scopus.com/inward/record.url?eid=2-s2.0-1342284212&partnerID=40&md5=9dd43fab4fe0bcb540563284b1002fda	2-s2.0-1342284212
Ferri, C., Chisholm, D., Van Ommeren, M., Prince, M.	Resource utilisation for neuropsychiatric disorders in developing countries: A multinational Delphi consensus study	Pilot	International	Mental health	2004	Social Psychiatry and Psychiatric Epidemiology	39	3		218	227	10.1007/s00127-004-0729-5	http://www.scopus.com/inward/record.url?eid=2-s2.0-2342512848&partnerID=40&md5=5b7232e415dcbc4bb910a2cb3441df9c	2-s2.0-2342512848
Prince, M., Acosta, D., Chiu, H., Copeland, J., Dewey, M., Scazufca, M., Varghese, M.	Effects of education and culture on the validity of the Geriatric Mental State and its AGECAT algorithm	Pilot	International	Mental Health	2004	British Journal of Psychiatry	185	NOV.		429	436	10.1192/bjp.185.5.429	http://www.scopus.com/inward/record.url?eid=2-s2.0-8344233364&partnerID=40&md5=51d1fbfc88dd4033c6ac830254a9ebad	2-s2.0-8344233364
Ferri, C.P., Ames, D.	Behavioral and Psychological Symptoms of Dementia in developing countries	Pilot	International	Dementia	2004	International Psychogeriatrics	16	4		441	459	10.1017/S1041610204000833	http://www.scopus.com/inward/record.url?eid=2-s2.0-13244268568&partnerID=40&md5=f0046e1a870682c1abe73fa5126446ca	2-s2.0-13244268568
Ramos-Cerqueira, A.T.A., Torres, A.R., Crepaldi, A.L., Oliveira, N.I.L., Scazufca, M., Menezes, P.R., Prince, M.	Identification of dementia cases in the community: A Brazilian experience	Casefinder	Brazil	Dementia	2005	Journal of the American Geriatrics Society	53	10		1738	1742	10.1111/j.1532-5415.2005.53553.x	http://www.scopus.com/inward/record.url?eid=2-s2.0-30944443338&partnerID=40&md5=222a41059029d24cd685af4627edaef4	2-s2.0-30944443338
Liu, S.-I., Prince, M., Chiu, M.-J., Chen, T.-F., Sun, Y.-W., Yip, P.-K.	Validity and reliability of a Taiwan Chinese version of the Community Screening Instrument for Dementia	Pilot	Taiwan	Dementia	2005	American Journal of Geriatric Psychiatry	13	7		581	588	10.1097/00019442-200507000-00006	http://www.scopus.com/inward/record.url?eid=2-s2.0-32944478543&partnerID=40&md5=9949f30490cf7222b6fd016ebc1c1da9	2-s2.0-32944478543
Jacob, K.S., Senthil Kumar, P., Gayathri, K., Abraham, S., Prince, M.J.	Can health workers diagnose dementia in the community?	Casefinder	India	Dementia	2007	Acta Psychiatrica Scandinavica	116	2		125	128	10.1111/j.1600-0447.2006.00923.x	http://www.scopus.com/inward/record.url?eid=2-s2.0-34447527416&partnerID=40&md5=cfe88b9bb551a1658d60565c4dc4b201	2-s2.0-34447527416
Prince, M., Livingston, G., Katona, C.	Mental health care for the elderly in low-income countries: A health systems approach	Background	International	Mental Health	2007	World Psychiatry	6	1		5	13		http://www.scopus.com/inward/record.url?eid=2-s2.0-34250172019&partnerID=40&md5=bc3df70580ee6b247a485138250db2c0	2-s2.0-34250172019
Lovisi, G.M., Ferri, C.P., Amado, K.C.O., Prince, M.	Pathways to homelessness among older people in Rio de Janeiro, Brazil	Other	Brazil	Ageing	2007	Bulletin of the World Health Organization	85	11		888	889	10.2471/BLT.07.043455	http://www.scopus.com/inward/record.url?eid=2-s2.0-36048973236&partnerID=40&md5=1799554857549d0e06cdac1e233ae039	2-s2.0-36048973236
Jacob, K.S., Kumar, P.S., Gayathri, K., Abraham, S., Prince, M.J.	The diagnosis of dementia in the community	Pilot	India	Dementia	2007	International Psychogeriatrics	19	4		669	678	10.1017/S1041610207005297	http://www.scopus.com/inward/record.url?eid=2-s2.0-34447118251&partnerID=40&md5=74b922ccb192b83df22844a5b14e98cb	2-s2.0-34447118251
Prince, M., Ferri, C.P., Acosta, D., Albanese, E., Arizaga, R., Dewey, M., Gavrilova, S.I., Guerra, M., Huang, Y., Jacob, K.S., Krishnamoorthy, E.S., McKeigue, P., Rodriguez, J.L., Salas, A., Sosa, A.L., Sousa, R.M.M., Stewart, R., Uwakwe, R.	The protocols for the 10/66 dementia research group population-based research programme	Protocol	International	Ageing	2007	BMC Public Health	7		165			10.1186/1471-2458-7-165	http://www.scopus.com/inward/record.url?eid=2-s2.0-34548488495&partnerID=40&md5=ac2dd541cb9f49a43c9dc5c88ddaa445	2-s2.0-34548488495
Kim, J.-M., Stewart, R., Prince, M., Kim, S.-W., Yang, S.-J., Shin, I.-S., Yoon, J.-S.	Dental health, nutritional status and recent-onset dementia in a Korean community population	Other	Korea	Dementia	2007	International Journal of Geriatric Psychiatry	22	9		850	855	10.1002/gps.1750	http://www.scopus.com/inward/record.url?eid=2-s2.0-34548254128&partnerID=40&md5=16ac7e4f219cf921d7da143fde8b5b9f	2-s2.0-34548254128
Prince, M., Acosta, D., Albanese, E., Arizaga, R., Ferri, C.P., Guerra, M., Huang, Y., Jacob, K.S., Jimenez-Velazquez, I.Z., Rodriguez, J.L., Salas, A., Sosa, A.L., Sousa, R., Uwakwe, R., Van Der Poel, R., Williams, J., Wortmann, M.	Ageing and dementia in low and middle income countries - Using research to engage with public and policy makers	Background	International	Ageing	2008	International Review of Psychiatry	20	4		332	343	10.1080/09540260802094712	http://www.scopus.com/inward/record.url?eid=2-s2.0-54249127315&partnerID=40&md5=0f60b1564892a3d28d5cfd96f66b5999	2-s2.0-54249127315
Scazufca, M., Menezes, P.R., Vallada, H.P., Crepaldi, A.L., Pastor-Valero, M., Coutinho, L.M.S., Di Rienzo, V.D., Almeida, O.P.	High prevalence of dementia among older adults from poor socioeconomic backgrounds in São Paulo, Brazil	Prevalence	Brazil	Dementia	2008	International Psychogeriatrics	20	2		394	405	10.1017/S1041610207005625	http://www.scopus.com/inward/record.url?eid=2-s2.0-38949207907&partnerID=40&md5=e99de6fd980329f5ee1a3c2a58e82ed8	2-s2.0-38949207907
Rodriguez, J.J.L., Ferri, C.P., Acosta, D., Guerra, M., Huang, Y., Jacob, K.S., Krishnamoorthy, E.S., Salas, A., Sosa, A.L., Acosta, I., Dewey, M.E., Gaona, C., Jotheeswaran, A.T., Li, S., Rodriguez, D., Rodriguez, G., Kumar, P.S., Valhuerdi, A., Prince, M.	Prevalence of dementia in Latin America, India, and China: a population-based cross-sectional survey	Prevalence	International	Dementia	2008	The Lancet	372	9637		464	474	10.1016/S0140-6736(08)61002-8	http://www.scopus.com/inward/record.url?eid=2-s2.0-48849102173&partnerID=40&md5=09ccb4c185920416d53dc1efc9ecaaf2	2-s2.0-48849102173
Prince, M.J., De Rodriguez, J.L., Noriega, L., Lopez, A., Acosta, D., Albanese, E., Arizaga, R., Copeland, J.R.M., Dewey, M., Ferri, C.P., Guerra, M., Huang, Y., Jacob, K.S., Krishnamoorthy, E.S., McKeigue, P., Sousa, R., Stewart, R.J., Salas, A., Sosa, A.L., Uwakwa, R.	The 10/66 Dementia Research Group's fully operationalised DSM-IV dementia computerized diagnostic algorithm, compared with the 10/66 dementia algorithm and a clinician diagnosis: A population validation study	Prevalence	International	Dementia	2008	BMC Public Health	8		219			10.1186/1471-2458-8-219	http://www.scopus.com/inward/record.url?eid=2-s2.0-47649093071&partnerID=40&md5=c06c1b8645b27bbabfced4099c176e3d	2-s2.0-47649093071
Acosta, D., Rottbeck, R., Rodríguez, G., Ferri, C.P., Prince, M.J.	The epidemiology of dependency among urban-dwelling older people in the Dominican Republic; a cross-sectional survey	Prevalence	Dominican Republic	Dependence	2008	BMC Public Health	8		285			10.1186/1471-2458-8-285	http://www.scopus.com/inward/record.url?eid=2-s2.0-52649123768&partnerID=40&md5=397f59f7878ad5a10cdb370936334b66	2-s2.0-52649123768
Llibre Rodríguez, J., Valhuerdi, A., Sanchez, I.I., Reyna, C., Guerra, M.A., Copeland, J.R.M., McKeigue, P., Ferri, C.P., Prince, M.J.	The prevalence, correlates and impact of dementia in Cuba: A 10/66 group population-based survey	Prevalence	Cuba	Dementia	2008	Neuroepidemiology	31	4		243	251	10.1159/000165362	http://www.scopus.com/inward/record.url?eid=2-s2.0-53849094488&partnerID=40&md5=0d123a5cdd231ebb122b94679972ea6c	2-s2.0-53849094488
Dias, A., Dewey, M.E., D'Souza, J., Dhume, R., Motghare, D.D., Shaji, K.S., Menon, R., Prince, M., Patel, V.	The effectiveness of a home care program for supporting caregivers of persons with dementia in developing countries: A randomised controlled trial from Goa, India	RCT	India	Caregiver	2008	PLoS ONE	3	6	e2333			10.1371/journal.pone.0002333	http://www.scopus.com/inward/record.url?eid=2-s2.0-48449104334&partnerID=40&md5=03c0fb1faa54476553d75ff3d5a96fe7	2-s2.0-48449104334
Scazufca, M., Menezes, P.R., Araya, R., Di Rienzo, V.D., Almeida, O.P., Gunnell, D., Lawlor, D.A.	Risk factors across the life course and dementia in a Brazilian population: Results from the Sao Paulo Ageing & Health Study (SPAH)	Prevalence	Brazil	Dementia	2008	International Journal of Epidemiology	37	4		879	890	10.1093/ije/dyn125	http://www.scopus.com/inward/record.url?eid=2-s2.0-48349134889&partnerID=40&md5=42581a168568c13d9e79b8bf51d7eefe	2-s2.0-48349134889
Kalaria, R.N., Maestre, G.E., Arizaga, R., Friedland, R.P., Galasko, D., Hall, K., Luchsinger, J.A., Ogunniyi, A., Perry, E.K., Potocnik, F., Prince, M., Stewart, R., Wimo, A., Zhang, Z.-X., Antuono, P.	Alzheimer's disease and vascular dementia in developing countries: prevalence, management, and risk factors	Prevalence	International	Dementia	2008	The Lancet Neurology	7	9		812	826	10.1016/S1474-4422(08)70169-8	http://www.scopus.com/inward/record.url?eid=2-s2.0-49049122193&partnerID=40&md5=8e0876e26efa53a8e250c8defcf4f4b9	2-s2.0-49049122193
Shaji, K.S., George, R.K., Prince, M.J., Jacob, K.S.	Behavioral symptoms and caregiver burden in dementia	Pilot	India	Dementia	2009	Indian Journal of Psychiatry	51	1		45	49	10.4103/0019-5545.44905	http://www.scopus.com/inward/record.url?eid=2-s2.0-77953406136&partnerID=40&md5=ee33bda418f0e533e977f9d8ff1c34f3	2-s2.0-77953406136
Liu, Z., Albanese, E., Li, S., Huang, Y., Ferri, C.P., Yan, F., Sousa, R., Dang, W., Prince, M.	Chronic disease prevalence and care among the elderly in urban and rural Beijing, China - A 10/66 Dementia Research Group cross-sectional survey	Prevalence	China	NCD	2009	BMC Public Health	9		394			10.1186/1471-2458-9-394	http://www.scopus.com/inward/record.url?eid=2-s2.0-70450242831&partnerID=40&md5=b3c78a686b8669555928ddb983a73ff3	2-s2.0-70450242831
Sousa, Miss, Ferri, C.P., Acosta, D., Albanese, E., Guerra, M., Huang, Y., Jacob, K.S., Jotheeswaran, A.T., Rodriguez, J.J.L., Pichardo, G.R., Rodriguez, M.C., Salas, A., Sosa, A.L., Williams, J., Zuniga, T., Prince, M.	Contribution of chronic diseases to disability in elderly people in countries with low and middle incomes: a 10/66 Dementia Research Group population-based survey	Prevalence	International	Disability	2009	The Lancet	374	9704		1821	1830	10.1016/S0140-6736(09)61829-8	http://www.scopus.com/inward/record.url?eid=2-s2.0-71549118783&partnerID=40&md5=e9750b93a3aa949ed58315d4d4161d67	2-s2.0-71549118783
Albanese, E., Dangour, A.D., Uauy, R., Acosta, D., Guerra, M., Gallardo Guerra, S.S., Huang, Y., Jacob, K.S., De Rodriguez, J.L., Noriega, L.H., Salas, A., Sosa, A.L., Sousa, R.M., Williams, J., Ferri, C.P., Prince, M.J.	Dietary fish and meat intake and dementia in Latin America, China, and India: A 10/66 Dementia Research Group population-based study	Prevalence	International	Dementia	2009	American Journal of Clinical Nutrition	90	2		392	400	10.3945/ajcn.2009.27580	http://www.scopus.com/inward/record.url?eid=2-s2.0-67949114239&partnerID=40&md5=be77cf51940e32a8fc6267e61948767a	2-s2.0-67949114239
De Magalhães Sousa, R.M., Scazufca, M., Menezes, P.R., Crepaldi, A.L., Prince, M.J.	Feasibility and reliability of the elderly version of the Camberwell Assessment of Needs (CANE): Results from the São Paulo Ageing & Health Study [Aplicabilidade e confiabilidade da versão para idosos da escala Camberwell de Avaliacão de Necessidades CANE): Resultados do São Paulo ageing & health study]	Other	Brazil	Dependence	2009	Revista Brasileira de Psiquiatria	31	1		34	38		http://www.scopus.com/inward/record.url?eid=2-s2.0-67149099376&partnerID=40&md5=9041a4f0fe6599d6024a81765b80cec9	2-s2.0-67149099376
Gavrilova, S.I., Ferri, C.P., Mikhaylova, N., Sokolova, O., Banerjee, S., Prince, M.	Helping carers to care - The 10/66 Dementia Research Group's randomized control trial of a caregiver intervention in Russia	RCT	Russia	Caregiver	2009	International Journal of Geriatric Psychiatry	24	4		347	354	10.1002/gps.2126	http://www.scopus.com/inward/record.url?eid=2-s2.0-67649312210&partnerID=40&md5=5d1a099e358359e97cf0c2b17b3f674f	2-s2.0-67649312210
Guerra, M., Ferri, C.P., Sosa, A.L., Salas, A., Gaona, C., Gonzales, V., De La Torre, G.R., Prince, M.	Late-life depression in Peru, Mexico and Venezuela: The 10/66 population-based study	Prevalence	Latin America	Mental Health	2009	British Journal of Psychiatry	195	6		510	515	10.1192/bjp.bp.109.064055	http://www.scopus.com/inward/record.url?eid=2-s2.0-72149111719&partnerID=40&md5=02727550d93fae3c13f0f244d85f1d70	2-s2.0-72149111719
Scazufca, M., Almeida, O.P., Vallada, H.P., Tasse, W.A., Menezes, P.R.	Limitations of the Mini-mental state examination for screening dementia in a community with low socioeconomic status : RResults from the Sao Paulo Ageing& health study	Prevalence	Brazil	Dementia	2009	European Archives of Psychiatry and Clinical Neuroscience	259	1		8	15	10.1007/s00406-008-0827-6	http://www.scopus.com/inward/record.url?eid=2-s2.0-65349101645&partnerID=40&md5=7bce721835d99e6f3a8ed59df8aa80be	2-s2.0-65349101645
Rajkumar, A.P., Thangadurai, P., Senthilkumar, P., Gayathri, K., Prince, M., Jacob, K.S.	Nature, prevalence and factors associated with depression among the elderly in a rural south Indian community	Prevalence	India	Mental Health	2009	International Psychogeriatrics	21	2		372	378	10.1017/S1041610209008527	http://www.scopus.com/inward/record.url?eid=2-s2.0-65649103371&partnerID=40&md5=ab63ad94db70ddc520c04a77c994f453	2-s2.0-65649103371
Prince, M.J., Acosta, D., Castro-Costa, E., Jackson, J., Shaji, K.S.	Packages of care for dementia in low- and middle-income countries	Other	International	Dementia	2009	PLoS Medicine	6	11	e1000176			10.1371/journal.pmed.1000176	http://www.scopus.com/inward/record.url?eid=2-s2.0-72949114286&partnerID=40&md5=266e3094e1c1c129e825ae06012a56ad	2-s2.0-72949114286
Sosa, A.L., Albanese, E., Prince, M., Acosta, D., Ferri, C.P., Guerra, M., Huang, Y., Jacob, K.S., de Rodriguez, J.L., Salas, A., Yang, F., Gaona, C., Joteeshwaran, A.T., Rodriguez, G., de la Torre, G.R., Williams, J.D., Stewart, R.	Population normative data for the 10/66 Dementia Research Group cognitive test battery from Latin America, India and China: A cross-sectional survey	Prevalence	International	Cognition	2009	BMC Neurology	9		1471	48		10.1186/1471-2377-9-48	http://www.scopus.com/inward/record.url?eid=2-s2.0-70349563139&partnerID=40&md5=c60479242656d9cf83011cc12f2ac9f3	2-s2.0-70349563139
Abas, M.A., Punpuing, S., Jirapramukpitak, T., Guest, P., Tangchonlatip, K., Leese, M., Prince, M.	Rural-urban migration and depression in ageing family members left behind	Other	Thailand	Mental Health	2009	British Journal of Psychiatry	195	1		54	60	10.1192/bjp.bp.108.056143	http://www.scopus.com/inward/record.url?eid=2-s2.0-67650895696&partnerID=40&md5=bf922a6df871494e64ff4104e7b46881	2-s2.0-67650895696
Uwakwe, R., Ibeh, C.C., Modebe, A.I., Bo, E., Ezeama, N., Njelita, I., Ferri, C.P., Prince, M.J.	The epidemiology of dependence in older people in Nigeria: Prevalence, determinants, informal care, and health service utilization. A 10/66 Dementia Research Group cross-sectional survey	Prevalence	Nigeria	Dependence	2009	Journal of the American Geriatrics Society	57	9		1620	1627	10.1111/j.1532-5415.2009.02397.x	http://www.scopus.com/inward/record.url?eid=2-s2.0-69549121881&partnerID=40&md5=f0411bc430172a7b66c6a3510d2a90e4	2-s2.0-69549121881
Stanley, R., Kuruvilla, A., Kumar, S., Gayathri, K., Mathews, P., Abraham, V., Rajkumar, A., Jacob, K.S.	The Vellore screening instruments and strategies for the diagnosis of dementia in the community	Prevalence	India	Dementia	2009	International Psychogeriatrics	21	3		539	547	10.1017/S104161020900903X	http://www.scopus.com/inward/record.url?eid=2-s2.0-67649105494&partnerID=40&md5=64d6cee96eecfb162ac16167e359f4f8	2-s2.0-67649105494
Nozari, N., Ferri, C.P., Farin, F., Noroozian, M., Salehi, M., Seyedian, M., Prince, M.	Validation of the 10/66 Dementia Research Group's 10/66 dementia diagnosis in Iran	Pilot	Iran	Dementia	2009	International Psychogeriatrics	21	3		604	605	10.1017/S104161020900845X	http://www.scopus.com/inward/record.url?eid=2-s2.0-67649103660&partnerID=40&md5=18858c4ddb105357699725126498438f	2-s2.0-67649103660
Gunten, A.V.	Subjective Memory Deficits in People with and without Dementia: Findings from the 10/66 Dementia Research Group Pilot Studies in Low- and Middle-Income Countries	Pilot	International	Dementia	2009	Journal of the American Geriatrics Society	57	11		2118	2124	10.1111/j.1532-5415.2009.02523.x	http://www.scopus.com/inward/record.url?eid=2-s2.0-70350457511&partnerID=40&md5=7ecd69472804422dbdafa534657f2f67	2-s2.0-70350457511
Curiati, P.K., Tamashiro, J.H., Squarzoni, P., Duran, F.L.S., Santos, L.C., Wajngarten, M., Leite, C.C., Vallada, H., Menezes, P.R., Scazufca, M., Busatto, G.F., Alves, T.C.T.F.	Brain structural variability due to aging and gender in cognitively healthy elders: Results from the São Paulo ageing and health study	Prevalence	Brazil	Cognition	2009	American Journal of Neuroradiology	30	10		1850	1856	10.3174/ajnr.A1727	http://www.scopus.com/inward/record.url?eid=2-s2.0-71449099121&partnerID=40&md5=262762a0e66e1366fb3b46d23f9e7d56	2-s2.0-71449099121
Wang, Y., Huang, Y., Liu, Z., Zhuo, C., Li, S., Prince, M.	A five-year community-based longitudinal survival study of dementia in Beijing, China: A 10/66 Dementia Research Group population-based study	Incidence	China	Mortality	2010	International Psychogeriatrics	22	5		761	768	10.1017/S1041610210000669	http://www.scopus.com/inward/record.url?eid=2-s2.0-77957375951&partnerID=40&md5=9548854961395cb64fee438a6e671a79	2-s2.0-77957375951
Suttajit, S., Punpuing, S., Jirapramukpitak, T., Tangchonlatip, K., Darawuttimaprakorn, N., Stewart, R., Dewey, M.E., Prince, M., Abas, M.A.	Impairment, disability, social support and depression among older parents in rural Thailand	Other	Thailand	Mental Health	2010	Psychological Medicine	40	10		1711	1721	10.1017/S003329170999208X	http://www.scopus.com/inward/record.url?eid=2-s2.0-77957169835&partnerID=40&md5=685571452ed6161e9120c53a6ce47f38	2-s2.0-77957169835
Sousa, R.M., Dewey, M.E., Acosta, D., Jotheeswaran, A.T., Castro-Costa, E., Ferri, C.P., Guerra, M., Huang, Y., Jacob, K.S., Pichardo, J.G.R., Ramírez, N.G., Rodriguez, J.L., Rodriguez, M.C., Salas, A., Sosa, A.L., Williams, J., Prince, M.J.	Measuring disability across cultures the psychometric properties of the WHODAS II in older people from seven low- And middle-income countries. the 10/66 Dementia research group population-based survey	Prevalence	International	Disability	2010	International Journal of Methods in Psychiatric Research	19	1		1	17	10.1002/mpr.299	http://www.scopus.com/inward/record.url?eid=2-s2.0-77749286898&partnerID=40&md5=6834b3e8b9acbcef71353614ce00baeb	2-s2.0-77749286898
Jotheeswaran, A.T., Williams, J.D., Prince, M.J.	Predictors of mortality among elderly people living in a south Indian urban community; A 10/66 Dementia Research Group prospective population-based cohort study	Incidence	India	Mortality	2010	BMC Public Health	10		366			10.1186/1471-2458-10-366	http://www.scopus.com/inward/record.url?eid=2-s2.0-77953722716&partnerID=40&md5=958a61d65922efca93fe49b24928001d	2-s2.0-77953722716
Llibre Rodríguez, J.D.J., Valhuerdi Cepero, A., Fernández Concepción, O., Llibre Guerra, J.C., Porto Alvarez, R., López Medina, A.M., Marcheco Teruel, B., Moreno Carbonell, C.	Prevalence of stroke and associated risk factors in older adults in Havana City and Matanzas Provinces, Cuba (10/66 population-based study)	Prevalence	Cuba	Stroke	2010	MEDICC Review	12	3		20	26		http://www.scopus.com/inward/record.url?eid=2-s2.0-77956935941&partnerID=40&md5=2d5d726ad1d1823ae898d22a8fb7cbf7	2-s2.0-77956935941
Benseñor, I.M., Lotufo, P.A., Menezes, P.R., Scazufca, M.	Subclinical hyperthyroidism and dementia: the Sao Paulo Ageing & Health Study (SPAH).	Prevalence	Brazil	Dementia	2010	BMC public health	10			298			http://www.scopus.com/inward/record.url?eid=2-s2.0-84864741984&partnerID=40&md5=ccc4d22ab9260120732400c9fef51bf4	2-s2.0-84864741984
Sousa, R.M., Ferri, C.P., Acosta, D., Guerra, M., Huang, Y., Jacob, K., Jotheeswaran, A., Hernandez, M.A.G., Liu, Z., Pichardo, G.R., Rodriguez, J.J.L., Salas, A., Sosa, A.L., Williams, J., Zuniga, T., Prince, M.	The contribution of chronic diseases to the prevalence of dependence among older people in Latin America, China and India: A 10/66 Dementia Research Group population-based survey	Prevalence	International	Dependence	2010	BMC Geriatrics	10		53			10.1186/1471-2318-10-53	http://www.scopus.com/inward/record.url?eid=2-s2.0-77955182471&partnerID=40&md5=11c068064242632659a357996ee519fb	2-s2.0-77955182471
Jotheeswaran, A.T., Williams, J.D., Prince, M.J.	The predictive validity of the 10/66 dementia diagnosis in Chennai, India: A 3-year follow-up study of cases identified at baseline	Incidence	India	Dementia	2010	Alzheimer Disease and Associated Disorders	24	3		296	302	10.1097/WAD.0b013e3181d5e540	http://www.scopus.com/inward/record.url?eid=2-s2.0-77956410747&partnerID=40&md5=688eaf24e7b580fbbb5c2224fa6e7596	2-s2.0-77956410747
Acosta, D., Rottbeck, R., Rodríguez, J.G., Gonzlez, L.M., Almnzar, M.R., Minaya, S.N., Ortiz, M.D.C., Ferri, C.P., Prince, M.J.	The prevalence and social patterning of chronic diseases among older people in a population undergoing health transition. A 10/66 Group cross-sectional population-based survey in the Dominican Republic	Prevalence	Dominican Republic	NCD	2010	BMC Public Health	10		344			10.1186/1471-2458-10-344	http://www.scopus.com/inward/record.url?eid=2-s2.0-77953492662&partnerID=40&md5=c0a37df46ec3b595a11ac92884a1efa8	2-s2.0-77953492662
Scazufca, M., Almeida, O.P., Menezes, P.R.	The role of literacy, occupation and income in dementia prevention: The São Paulo Ageing & Health Study (SPAH)	Prevalence	Brazil	Dementia	2010	International Psychogeriatrics	22	8		1209	1215	10.1017/S1041610210001213	http://www.scopus.com/inward/record.url?eid=2-s2.0-79952200662&partnerID=40&md5=a77cbebbc860b78c1734aec44d259b53	2-s2.0-79952200662
Ferri, C.P., Prince, M.	10/66 dementia research group: Recently published survey data for seven Latin America sites	Prevalence	Latin America	Dementia	2010	International Psychogeriatrics	22	1		158	159	10.1017/S1041610209990901	http://www.scopus.com/inward/record.url?eid=2-s2.0-75149117674&partnerID=40&md5=d6eb15fac332c3675c370fd020fd26f8	2-s2.0-75149117674
Prince, M., Acosta, D., Ferri, C.P., Guerra, M., Huang, Y., Jacob, K.S., Llibre Rodriguez, J.J., Salas, A., Sosa, A.L., Williams, J.D., Hall, K.S.	A brief dementia screener suitable for use by non-specialists in resource poor settings-the cross-cultural derivation and validation of the brief Community Screening Instrument for Dementia	Prevalence	International	Dementia	2011	International Journal of Geriatric Psychiatry	26	9		899	907	10.1002/gps.2622	http://www.scopus.com/inward/record.url?eid=2-s2.0-80051868355&partnerID=40&md5=e542e174788fc5679f9b2c37bb18f001	2-s2.0-80051868355
Honyashiki, M., Ferri, C.P., Acosta, D., Guerra, M., Huang, Y., Jacob, K.S., Llibre-Rodrigues, J.J., Salas, A., Sosa, A.L., Williams, J., Prince, M.J.	Chronic diseases among older people and co-resident psychological morbidity: A 10/66 Dementia Research Group population-based survey	Prevalence	International	Caregiver	2011	International Psychogeriatrics	23	9		1489	1501	10.1017/S1041610211000500	http://www.scopus.com/inward/record.url?eid=2-s2.0-80053563840&partnerID=40&md5=9928fa9663b92727597dae0b48db5129	2-s2.0-80053563840
Cooper, C., Bebbington, P., Livingston, G.	Cognitive impairment and happiness in old people in low and middle income countries: Results from the 10/66 study	Prevalence	International	Mental Health	2011	Journal of Affective Disorders	130	2015-02-01		198	204	10.1016/j.jad.2010.09.017	http://www.scopus.com/inward/record.url?eid=2-s2.0-79953228016&partnerID=40&md5=5758f73ae1eba4234b08c16177b2f159	2-s2.0-79953228016
Prina, A.M., Ferri, C.P., Guerra, M., Brayne, C., Prince, M.	Co-occurrence of anxiety and depression amongst older adults in low-and middle-income countries: Findings from the 10/66 study	Prevalence	International	Mental Health	2011	Psychological Medicine	41	10		2047	2056	10.1017/S0033291711000444	http://www.scopus.com/inward/record.url?eid=2-s2.0-80054946440&partnerID=40&md5=3b892c03dc71ebfd2dbaf75366738554	2-s2.0-80054946440
Llibre Rodríguez, J.D.J., Valhuerdi, A., Calvo, M., Garciá, R.M., Guerra, M., Laucerique, T., Loṕez, A.M., Llibre, J.C., Noriega, L., Sańchez, I.Y., Porto, R., Arencibia, F., Marcheco, B., Moreno, C.	Dementia and other chronic diseases in older adults in havana and matanzas: The 10/66 study in Cuba	Prevalence	Cuba	Dementia	2011	MEDICC Review	13	4		30	37		http://www.scopus.com/inward/record.url?eid=2-s2.0-80054959351&partnerID=40&md5=f20a63d0f6a8848573e7f5a666f2c1f8	2-s2.0-80054959351
Albanese, E., Liu, Z., Acosta, D., Guerra, M., Huang, Y., Jacob, K., Jimenez-Velazquez, I.Z., Llibre Rodriguez, J.J., Salas, A., Sosa, A.L., Uwakwe, R., Williams, J.D., Borges, G., Jotheeswaran, A., Klibanski, M.G., McCrone, P., Ferri, C.P., Prince, M.J.	Equity in the delivery of community healthcare to older people: Findings from 10/66 Dementia research group cross-sectional surveys in Latin America, China, India and Nigeria	Prevalence	International	Healthcare	2011	BMC Health Services Research	11		153			10.1186/1472-6963-11-153	http://www.scopus.com/inward/record.url?eid=2-s2.0-79959611960&partnerID=40&md5=1ed74390d3685543584bede83284ec0f	2-s2.0-79959611960
Guerra, M., Ferri, C.P., Fonseca, M., Banerjee, S., Prince, M.	Helping carers to care: The 10/66 Dementia Research Group's randomized control trial of a caregiver intervention in Peru [Ajudando os cuidadores a cuidar: Uma prova clínica randomizada da intervenção para o cuidador desenvolvida pelo grupo 10/66 no Peru]	RCT	Peru	Caregiver	2011	Revista Brasileira de Psiquiatria	33	1		47	54	10.1590/S1516-44462010005000017	http://www.scopus.com/inward/record.url?eid=2-s2.0-79956306214&partnerID=40&md5=82b1f6d8f5eca6b085a6db4bd277df44	2-s2.0-79956306214
Teruel, B.M., Rodríguez, J.J.L., McKeigue, P., Mesa, T.C., Fuentes, E., Cepero, A.V., Hernandez, M.A.G., Copeland, J.R.M., Ferri, C.P., Prince, M.J.	Interactions between genetic admixture, ethnic identity, APOE genotype and dementia prevalence in an admixed Cuban sample; a cross-sectional population survey and nested case-control study	Prevalence	Cuba	Dementia	2011	BMC Medical Genetics	12		43			10.1186/1471-2350-12-43	http://www.scopus.com/inward/record.url?eid=2-s2.0-79954842554&partnerID=40&md5=b1731b90381df99f8623a9787709c2ba	2-s2.0-79954842554
Prince, M., Acosta, D., Dangour, A.D., Uauy, R., Guerra, M., Huang, Y., Jacob, K.S., Llibre Rodriguez, J.J., Salas, A., Sosa, A.L., Williams, J.D., Acosta, I., Albanese, E., Dewey, M.E., Ferri, C.P., Stewart, R., Gaona, C., Jotheeswaran, A.T., Kumar, P.S., Li, S., Guerra, J.C.L., Rodriguez, D., Rodriguez, G.	Leg length, skull circumference, and the prevalence of dementia in low and middle income countries: A 10/66 population-based cross sectional survey	Prevalence	International	Dementia	2011	International Psychogeriatrics	23	2		202	213	10.1017/S1041610210001274	http://www.scopus.com/inward/record.url?eid=2-s2.0-84870768704&partnerID=40&md5=1f4505606af7ad67531bbc06707a2f26	2-s2.0-84870768704
Rodríguez-Agudelo, Y., Solís-Vivanco, R., Acosta-Castillo, I., García-Ramírez, N., Rojas-de-la-Torre, G., Sosa, A.L.	Neuropsychiatric symptoms in older adulte with and without dementia in urban and rural regions. Results of the 10/66 Dementia Research Group in Mexico [Síntomas neuropsiquiátricos en adultos mayores con y sin demencia de regiones urbana y rural. Resultados del Grupo de Investigación en Demencia 10/66 en México]	Prevalence	Mexico	Dementia	2011	Revista de Investigacion Clinica	63	4		382	390		http://www.scopus.com/inward/record.url?eid=2-s2.0-80155188313&partnerID=40&md5=06a13b9cb8c820f7f6d6e4bd45a4a3e4	2-s2.0-80155188313
Prina, A.M., Ferri, C.P., Guerra, M., Brayne, C., Prince, M.	Prevalence of anxiety and its correlates among older adults in Latin America, India and China: Cross-cultural study	Prevalence	International	Mental Health	2011	British Journal of Psychiatry	199	6		485	491	10.1192/bjp.bp.110.083915	http://www.scopus.com/inward/record.url?eid=2-s2.0-83455236410&partnerID=40&md5=4d81b2a145b303ef49fbc6bad78a9cab	2-s2.0-83455236410
Ferri, C.P., Schoenborn, C., Kalra, L., Acosta, D., Guerra, M., Huang, Y., Jacob, K.S., Llibre Rodriguez, J.J., Salas, A., Sosa, A.L., Williams, J.D., Liu, Z., Moriyama, T., Valhuerdi, A., Prince, M.J.	Prevalence of stroke and related burden among older people living in Latin America, India and China	Prevalence	International	Stroke	2011	Journal of Neurology, Neurosurgery and Psychiatry	82	10		1074	1082	10.1136/jnnp.2010.234153	http://www.scopus.com/inward/record.url?eid=2-s2.0-80052614261&partnerID=40&md5=bbbcca2e45b88e67ac4646f794587deb	2-s2.0-80052614261
Prince, M., Acosta, D., Ferri, C.P., Guerra, M., Huang, Y., Jacob, K.S., Jotheeswaran, A.T., Liu, Z., Llibre Rodriguez, J.J., Salas, A., Sosa, A.L., Williams, J.D.	The association between common physical impairments and dementia in low and middle income countries, and, among people with dementia, their association with cognitive function and disability. A 10/66 Dementia Research Group population-based study	Prevalence	International	Dementia	2011	International Journal of Geriatric Psychiatry	26	5		511	519	10.1002/gps.2558	http://www.scopus.com/inward/record.url?eid=2-s2.0-79953276564&partnerID=40&md5=79f3314c54c23b54059ec1f89b1b4317	2-s2.0-79953276564
Nadkarni, A., Acosta, D., Rodriguez, G., Prince, M., Ferri, C.P.	The psychological impact of heavy drinking among the elderly on their co-residents: The 10/66 group population based survey in the Dominican Republic	Prevalence	Dominican Republic	Mental Health	2011	Drug and Alcohol Dependence	114	1		82	86	10.1016/j.drugalcdep.2010.09.005	http://www.scopus.com/inward/record.url?eid=2-s2.0-79751531489&partnerID=40&md5=30e7814be6d41f988b1ad73d6175657d	2-s2.0-79751531489
Ferri, C.P., West, R., Moriyama, T.S., Acosta, D., Guerra, M., Huang, Y., Jacob, K.S., Ribeiro, W., Llibre De Rodriguez, J.J., Salas, A., Sosa, A.L., Williams, J., Acosta, I., Liu, Z., Hernandez, M.A.G., Prince, M.J.	Tobacco use and dementia: Evidence from the 1066 dementia population-based surveys in Latin America, China and India	Prevalence	International	Dementia	2011	International Journal of Geriatric Psychiatry	26	11		1177	1185	10.1002/gps.2661	http://www.scopus.com/inward/record.url?eid=2-s2.0-79960086737&partnerID=40&md5=29021dbe416e074fefab8c1b2643f4ba	2-s2.0-79960086737
Corrêa, A.A.M., Moreira-Almeida, A., Menezes, P.R., Vallada, H., Scazufca, M.	Investigating the role played by social support in the association between religiosity and mental health in low income older adults: Results from the São Paulo ageing & health study (SPAH) [Investigando o papel do suporte social na associação entre religiosidade e saúde mental em idosos de baixa renda: Resultados do São Paulo ageing & health study (SPAH)]	Prevalence	Brazil	Mental Health	2011	Revista Brasileira de Psiquiatria	33	2		157	164	10.1590/S1516-44462011000200011	http://www.scopus.com/inward/record.url?eid=2-s2.0-80051513379&partnerID=40&md5=d321dc63336951efa36242b8cc4af515	2-s2.0-80051513379
Jotheeswaran, A.T., Williams, J.D., Stewart, R., Prince, M.J.	Could reverse causality or selective mortality explain associations between leg length, skull circumference and dementia? A South Indian cohort study	Incidence	India	Dementia	2011	International Psychogeriatrics	23	2		328	330	10.1017/S1041610210001171	http://www.scopus.com/inward/record.url?eid=2-s2.0-84870771383&partnerID=40&md5=6116a11596c7b4bddbc7b9e21f3f4ce0	2-s2.0-84870771383
Benseñor, I.M., Goulart, A.C., Lotufo, P.A., Menezes, P.R., Scazufca, M.	Cardiovascular risk factors associated with migraine among the elderly with a low income: The São Paulo Ageing & Health Study (SPAH)	Prevalence	Brazil	Migraine	2011	Cephalalgia	31	3		331	337	10.1177/0333102410380754	http://www.scopus.com/inward/record.url?eid=2-s2.0-79953194822&partnerID=40&md5=3f948476737558630350dfcb3d0d3c78	2-s2.0-79953194822
Kawabata-Yoshihara, L.A., Scazufca, M., De Souza Santos, I., Whitaker, A., Kawabata, V.S., Benseñor, I.M., Menezes, P.R., Lotufo, P.A.	Atrial fibrillation and dementia: Results from the São Paulo ageing & health study	Prevalence	Brazil	Dementia	2012	Arquivos Brasileiros de Cardiologia	99	6		1108	1114	10.1590/S0066-782X2012005000106	http://www.scopus.com/inward/record.url?eid=2-s2.0-84872943625&partnerID=40&md5=16d546fa48807ee418405854a1e015a0	2-s2.0-84872943625
Prince, M., Acosta, D., Ferri, C.P., Guerra, M., Huang, Y., Rodriguez, J.J.L., Salas, A., Sosa, A.L., Williams, J.D., Dewey, M.E., Acosta, I., Jotheeswaran, A.T., Liu, Z.	Dementia incidence and mortality in middle-income countries, and associations with indicators of cognitive reserve: A 10/66 Dementia Research Group population-based cohort study	Incidence	International	Dementia	2012	The Lancet	380	9836		50	58	10.1016/S0140-6736(12)60399-7	http://www.scopus.com/inward/record.url?eid=2-s2.0-84863478685&partnerID=40&md5=884960a41fd9c29a0e63127e8f64aa2a	2-s2.0-84863478685
Duba, A.S., Rajkumar, A.P., Prince, M., Jacob, K.S.	Determinants of disability among the elderly population in a rural south Indian community: The need to study local issues and contexts	Prevalence	India	Disability	2012	International Psychogeriatrics	24	2		333	341	10.1017/S1041610211001669	http://www.scopus.com/inward/record.url?eid=2-s2.0-84555190979&partnerID=40&md5=8025094c95571d697cec887ffb5271f3	2-s2.0-84555190979
Sosa-Ortiz, A.L., Acosta-Castillo, I., Prince, M.J.	Epidemiology of Dementias and Alzheimer's Disease	Background	International	Dementia	2012	Archives of Medical Research	43	8		600	608	10.1016/j.arcmed.2012.11.003	http://www.scopus.com/inward/record.url?eid=2-s2.0-84871657931&partnerID=40&md5=5f06c8ac6781d8308be6b572f886e22b	2-s2.0-84871657931
Prince, M.J., Ebrahim, S., Acosta, D., Ferri, C.P., Guerra, M., Huang, Y., Jacob, K.S., Jimenez-Velazquez, I.Z., Rodriguez, J.L., Salas, A., Sosa, A.L., Williams, J.D., Gonzalez-Viruet, M., Jotheeswaran, A.T., Liu, Z.	Hypertension prevalence, awareness, treatment and control among older people in Latin America, India and China: A 10/66 cross-sectional population-based survey	Prevalence	International	Hypertension	2012	Journal of Hypertension	30	1		177	187	10.1097/HJH.0b013e32834d9eda	http://www.scopus.com/inward/record.url?eid=2-s2.0-83555174482&partnerID=40&md5=0c5725731c076978d5e20fe904d48e55	2-s2.0-83555174482
Brinda, E.M., Rajkumar, A.P., Enemark, U., Prince, M., Jacob, K.S.	Nature and determinants of out-of-pocket health expenditure among older people in a rural Indian community	Prevalence	India	Healthcare	2012	International Psychogeriatrics	24	10		1664	1673	10.1017/S104161021200083X	http://www.scopus.com/inward/record.url?eid=2-s2.0-84865525948&partnerID=40&md5=5392defc0e35e6f4ff45b307b44fc350	2-s2.0-84865525948
Albanese, E., Lombardo, F.L., Dangour, A.D., Guerra, M., Acosta, D., Huang, Y., Jacob, K.S., de Rodriguez, J.J.L., Salas, A., Schönborn, C., Sosa, A.L., Williams, J., Prince, M.J., Ferri, C.P.	No association between fish intake and depression in over 15,000 older adults from seven low and middle income countries-the 10/66 study	Prevalence	International	Mental Health	2012	PLoS ONE	7	6	e38879			10.1371/journal.pone.0038879	http://www.scopus.com/inward/record.url?eid=2-s2.0-84862573496&partnerID=40&md5=9fec1020b810f56e4728167741c8ad01	2-s2.0-84862573496
Burti, J.S., Santos, A.M.B., Pereira, R.M.R., Zambon, J.P., Marques, A.P.	Prevalence and clinical characteristics of urinary incontinence in elderly individuals of a low income	Prevalence	Brazil	Incontinence	2012	Archives of Gerontology and Geriatrics	54	2		e42	e46	10.1016/j.archger.2011.04.004	http://www.scopus.com/inward/record.url?eid=2-s2.0-84857050369&partnerID=40&md5=1d16b34be2f1052390aa47db6b6dcadd	2-s2.0-84857050369
Mazzotti, D.R., Guindalini, C., Sosa, A.L., Ferri, C.P., Tufik, S.	Prevalence and correlates for sleep complaints in older adults in low and middle income countries: A 10/66 Dementia Research Group study	Prevalence	International	Sleep	2012	Sleep Medicine	13	6		697	702	10.1016/j.sleep.2012.02.009	http://www.scopus.com/inward/record.url?eid=2-s2.0-84861943702&partnerID=40&md5=c3de1b1b8ad5a2b57088ac639ecbae0b	2-s2.0-84861943702
Sosa, A.L., Albanese, E., Stephan, B.C.M., Dewey, M., Acosta, D., Ferri, C.P., Guerra, M., Huang, Y., Jacob, K.S., Jiménez-Velázquez, I.Z., Rodriguez, J.J., Salas, A., Williams, J., Acosta, I., González-Viruet, M., Guerra Hernandez, M.A., Shuran, L., Prince, M.J., Stewart, R.	Prevalence, distribution, and impact of mild cognitive impairment in Latin America, China, and India: A 10/66 population-based study	Prevalence	International	Cognition	2012	PLoS Medicine	9	2	e1001170			10.1371/journal.pmed.1001170	http://www.scopus.com/inward/record.url?eid=2-s2.0-84857778347&partnerID=40&md5=fb7e2c882d34ad32e94a667bf4e1d34c	2-s2.0-84857778347
Squarzoni, P., Tamashiro-Duran, J., Souza Duran, F.L., Santos, L.C., Vallada, H.P., Menezes, P.R., Scazufca, M., Filho, G.B., Alves, T.C.T.D.F.	Relationship between regional brain volumes and cognitive performance in the healthy aging: An MRI study using voxel-based morphometry	Prevalence	Brazil	Cognition	2012	Journal of Alzheimer's Disease	31	1		45	58	10.3233/JAD-2012-111124	http://www.scopus.com/inward/record.url?eid=2-s2.0-84863956683&partnerID=40&md5=df1fdba0bc69b25cfb88838c912b1a99	2-s2.0-84863956683
Ferri, C.P., Acosta, D., Guerra, M., Huang, Y., Llibre-Rodriguez, J.J., Salas, A., Sosa, A.L., Williams, J.D., Gaona, C., Liu, Z., Noriega-Fernandez, L., Jotheeswaran, A.T., Prince, M.J.	Socioeconomic factors and all cause and cause-specific mortality among older people in Latin America, India, and China: A population-based cohort study	Incidence	International	Mortality	2012	PLoS Medicine	9	2	e1001179			10.1371/journal.pmed.1001179	http://www.scopus.com/inward/record.url?eid=2-s2.0-84857699507&partnerID=40&md5=35859ab17e0b5df10f8b6645bfba6b55	2-s2.0-84857699507
Prince, M., Brodaty, H., Uwakwe, R., Acosta, D., Ferri, C.P., Guerra, M., Huang, Y., Jacob, K., Llibre Rodriguez, J.J., Salas, A., Sosa, A.L., Williams, J.D., Jotheeswaran, A.T., Liu, Z.	Strain and its correlates among carers of people with dementia in low-income and middle-income countries. A 10/66 Dementia Research Group population-based survey	Prevalence	International	Dementia	2012	International Journal of Geriatric Psychiatry	27	7		670	682	10.1002/gps.2727	http://www.scopus.com/inward/record.url?eid=2-s2.0-84862200608&partnerID=40&md5=ad8edcc518e97984ddd01cf85a2641e2	2-s2.0-84862200608
Taylor, C.L., Albanese, E., Stewart, R.	The association of dementia with upper arm and waist circumference in seven low- and middle-income countries: The 10/66 cross-sectional surveys	Prevalence	International	Dementia	2012	Journals of Gerontology - Series A Biological Sciences and Medical Sciences	67 A	8		897	904	10.1093/gerona/glr244	http://www.scopus.com/inward/record.url?eid=2-s2.0-84866414069&partnerID=40&md5=9fa879ea5b959b9774d8890763daee04	2-s2.0-84866414069
Mograbi, D.C., Ferri, C.P., Sosa, A.L., Stewart, R., Laks, J., Brown, R., Morris, R.G.	Unawareness of memory impairment in dementia: A population-based study	Prevalence	International	Dementia	2012	International Psychogeriatrics	24	6		931	939	10.1017/S1041610211002730	http://www.scopus.com/inward/record.url?eid=2-s2.0-84860192090&partnerID=40&md5=202d9d566a51587821720edb3b8897b0	2-s2.0-84860192090
Acosta-Castillo, G.I., Sosa, A.L., Orozco, R., Borges, G.	Neuropsychiatric symptoms in older adults with dementia and their relationship to disease severity [Síntomas neuropsiquiátricos en adultos mayores con demencia y su relación con la severidad de la enfermedad]	Prevalence	Mexico	Dementia	2012	Revista de Investigacion Clinica	64	4		354	363		http://www.scopus.com/inward/record.url?eid=2-s2.0-84869855221&partnerID=40&md5=1bdb35dba23549a9290458251d193479	2-s2.0-84869855221
Santos, I.S., Scazufca, M., Lotufo, P.A., Menezes, P.R., Benseñor, I.M.	Anemia and dementia among the elderly: The São Paulo Ageing & Health Study	Prevalence	Brazil	Anaemia	2012	International Psychogeriatrics	24	1		74	81	10.1017/S1041610211001724	http://www.scopus.com/inward/record.url?eid=2-s2.0-81955160726&partnerID=40&md5=1f2cd1c152d0b9adabade13527a2f391	2-s2.0-81955160726
Albanese, E., Lombardo, F.L., Prince, M.J., Stewart, R.	Dementia and lower blood pressure in Latin America, India, and China	Prevalence	International	Dementia	2013	Neurology	81	3		228	235	10.1212/WNL.0b013e31829bfe66	http://www.scopus.com/inward/record.url?eid=2-s2.0-84881290888&partnerID=40&md5=3a1a5e81952d4ba26c5b008f12edd122	2-s2.0-84881290888
Albanese, E., Taylor, C., Siervo, M., Stewart, R., Prince, M.J., Acosta, D.	Dementia severity and weight loss: A comparison across eight cohorts. the 10/66 study	Prevalence	International	Dementia	2013	Alzheimer's and Dementia	9	6		649	656	10.1016/j.jalz.2012.11.014	http://www.scopus.com/inward/record.url?eid=2-s2.0-84887427978&partnerID=40&md5=6b2861765e385d065cb75029f836b487	2-s2.0-84887427978
Chen, R., Hu, Z., Chen, R.-L., Ma, Y., Zhang, D., Wilson, K.	Determinants for undetected dementia and late-life depression	Prevalence	China	Dementia	2013	British Journal of Psychiatry	203	3		203	208	10.1192/bjp.bp.112.119354	http://www.scopus.com/inward/record.url?eid=2-s2.0-84883468418&partnerID=40&md5=c58b5d844bb900ac7f1afc467fe18210	2-s2.0-84883468418
Salinas-Contreras, R.M., Hiriart-Urdanivia, M., Acosta-Castillo, I., Sosa-Ortiz, A.L.	Diabetes mellitus and its association with dementia and mild cognitive impairment in elderly mexican urban and rural population [Diabetes mellitus y su asociación con demencia y deterioro cognitivo leve en adultos mayores mexicanos de población urbana y rural]	Prevalence	Mexico	Dementia	2013	Archivos de Neurociencias	18	SUPPL.1		1	7		http://www.scopus.com/inward/record.url?eid=2-s2.0-84897901886&partnerID=40&md5=4888a6d6f33188c2fab237053217b861	2-s2.0-84897901886
Bryce, R.M., Salas, A., Acosta, D., Jimenez-Velazquez, I.Z., Llibre-Rodriguez, J.J., Sosa, A.L., Teruel, B.M., Valhuerdi, A., Ferri, C.P., Mckeigue, P., Prince, M.J.	The prevalence, correlates and impact of anaemia among older people in Cuba, Dominican Republic, Mexico, Puerto Rico and Venezuela	Prevalence	Latin America	Anaemia	2013	British Journal of Haematology	160	3		387	398	10.1111/bjh.12153	http://www.scopus.com/inward/record.url?eid=2-s2.0-84872609122&partnerID=40&md5=30f972a75c759b1d9763961375211011	2-s2.0-84872609122
Domiciano, D.S., Figueiredo, C.P., Lopes, J.B., Caparbo, V.F., Takayama, L., Menezes, P.R., Bonfa, E., Pereira, R.M.R.	Discriminating sarcopenia in community-dwelling older women with high frequency of overweight/obesity: The São Paulo Ageing & Health Study (SPAH)	Prevalence	Brazil	Frailty	2013	Osteoporosis International	24	2		595	603	10.1007/s00198-012-2002-1	http://www.scopus.com/inward/record.url?eid=2-s2.0-84873727243&partnerID=40&md5=555b59511eb723746d0bdfeaf0d34804	2-s2.0-84873727243
Da Silva, S.A., Scazufca, M., Menezes, P.R.	Population impact of depression on functional disability in elderly: Results from "são Paulo Ageing & Health Study" (SPAH)	Prevalence	Brazil	Mental Health	2013	European Archives of Psychiatry and Clinical Neuroscience	263	2		153	158	10.1007/s00406-012-0345-4	http://www.scopus.com/inward/record.url?eid=2-s2.0-84879503938&partnerID=40&md5=107719f7afc8ccce86e7536dd7d41eb1	2-s2.0-84879503938
Santos, I.S., Scazufca, M., Lotufo, P.A., Menezes, P.R., Benseñor, I.M.	Causes of recurrent or persistent anemia in older people from the results of the São Paulo Ageing & Health Study	Incidence	Brazil	Anaemia	2013	Geriatrics and Gerontology International	13	1		204	208	10.1111/j.1447-0594.2012.00888.x	http://www.scopus.com/inward/record.url?eid=2-s2.0-84871949226&partnerID=40&md5=d02b9a51fcf97656478b0e8457838603	2-s2.0-84871949226
De Jesus Llibre Rodriguez, J.	Aging and dementia: Implications for Cuba's research community, public health and society	Other	Cuba	Dementia	2013	MEDICC Review	15	4		54	59		http://www.scopus.com/inward/record.url?eid=2-s2.0-84887045297&partnerID=40&md5=fe692dfa5dfee84022f089938ba44eab	2-s2.0-84887045297
Rodríguez, J.J.L., Cepero, A.V., Gil, I.Y.S., Medina, A.M.L., Llibre-Guerra, J.C., Llibre-Guerra, J.J., Teruel, B.M., Ferri, C.P., Prince, M.	Incidence of dementia and association with apoe genotype in older Cubans [Incidência De Demência E Associação Com O Genótipo Apoe Em Idosos Cubanos]	Incidence	Cuba	Dementia	2014	Dementia e Neuropsychologia	8	4		356	363		http://www.scopus.com/inward/record.url?eid=2-s2.0-84918767579&partnerID=40&md5=40d81a3ee087e7ce3bfe924b570c591f	2-s2.0-84918767579
Malik, M.K., Jacob, K.S.	Psychological morbidity among co-residents of older people in rural South India: Prevalence and risk factors	Prevalence	India	Caregiver	2014	International Journal of Social Psychiatry	61	2		183	187	10.1177/0020764014539287	http://www.scopus.com/inward/record.url?eid=2-s2.0-84924771113&partnerID=40&md5=fb2aa6b908d918eafbff7808135fcde0	2-s2.0-84924771113
Phung, K.T.T., Chaaya, M., Waldemar, G., Atweh, S., Asmar, K., Ghusn, H., Karam, G., Sawaya, R., Khoury, R.M., Zeinaty, I., Salman, S., Hammoud, S., Radwan, W., Bassil, N., Prince, M.	Validation of the 10/66 dementia research group diagnostic assessment for dementia in Arabic: A study in Lebanon	Pilot	Lebanon	Dementia	2014	Journal of Geriatric Psychiatry and Neurology	27	4		282	290	10.1177/0891988714532019	http://www.scopus.com/inward/record.url?eid=2-s2.0-84910100165&partnerID=40&md5=9e3a6c632143f57bf1f44807087ce0eb	2-s2.0-84910100165
Thiyagarajan, J.A., Prince, M., Webber, M.	Social support network typologies and health outcomes of older people in low and middle income countries-A 10/66 Dementia Research Group population-based study	Prevalence	International	Ageing	2014	International Review of Psychiatry	26	4		476	485	10.3109/09540261.2014.925850	http://www.scopus.com/inward/record.url?eid=2-s2.0-84919816707&partnerID=40&md5=9ef85068b710f6e29b2e05d14e3b59b8	2-s2.0-84919816707
Coutinho, L.M.S., Matijasevich, A., Scazufca, M., Menezes, P.R.	Prevalence of common mental disorders and the relationship to the social context: Multilevel analysis of the São Paulo Ageing & Health Study (SPAH) [Prevalência de transtornos mentais comuns e contexto social: análise multinível do São Paulo Ageing & Health Study (SPAH)]	Prevalence	Brazil	Mental Health	2014	Cadernos de Saude Publica	30	9		1875	1883	10.1590/0102-311X00175313	http://www.scopus.com/inward/record.url?eid=2-s2.0-84907787592&partnerID=40&md5=34703ce553411fd2966a9df7b2108261	2-s2.0-84907787592
Domiciano, D.S., Machado, L.G., Lopes, J.B., Figueiredo, C.P., Caparbo, V.F., Takayama, L., Oliveira, R.M., Menezes, P.R., Pereira, R.M.R.	Incidence and risk factors for osteoporotic vertebral fracture in low-income community-dwelling elderly: a population-based prospective cohort study in Brazil. The São Paulo Ageing & Health (SPAH) Study	Incidence	Brazil	Osteoporosis	2014	Osteoporosis International	25	12		2805	2815	10.1007/s00198-014-2821-3	http://www.scopus.com/inward/record.url?eid=2-s2.0-84939884538&partnerID=40&md5=d45d18fb1853dd80c451466b168c307b	2-s2.0-84939884538
De Rodríguez, J.J.L., López, A.M., Valhuerdi, A., Guerra, M., Llibre-Guerra, J.J., Sánchez, Y.Y., Bosch, R., Zayas, T., Moreno, C.	Frailty, dependency and mortality predictors in a cohort of cuban older adults, 2003-2011	Incidence	Mexico	Frailty	2014	MEDICC Review	16	1		24	30		http://www.scopus.com/inward/record.url?eid=2-s2.0-84893303917&partnerID=40&md5=e797a08e71f4055f0d9c0eac1dea7cc6	2-s2.0-84893303917
Mayston, R., Guerra, M., Huang, Y., Sosa, A.L., Uwakwe, R., Acosta, I., Ezeah, P., Gallardo, S., de Oca, V.M., Wang, H., Guerchet, M., Liu, Z., Sanchez, M., Lloyd-Sherlock, P., Prince, M.J.	Exploring the economic and social effects of care dependence in later life: Protocol for the 10/66 research group INDEP study	INDEP	International	Caregiver	2014	SpringerPlus	3	1		1	13	10.1186/2193-1801-3-379	http://www.scopus.com/inward/record.url?eid=2-s2.0-84940334282&partnerID=40&md5=24e6e08817285215e5e8995441a1410e	2-s2.0-84940334282
Jacob, K.S.	Dementia assessment: A review of studies from vellore and perspectives	Prevalence	India	Dementia	2014	National Medical Journal of India	27	2		95	98		http://www.scopus.com/inward/record.url?eid=2-s2.0-84911873727&partnerID=40&md5=50afcc00a132513ae903d58b5d684f48	2-s2.0-84911873727
Brinda, E.M., Rajkumar, A.P., Enemark, U., Attermann, J., Jacob, K.S.	Cost and burden of informal caregiving of dependent older people in a rural Indian community	Prevalence	India	Caregiver	2014	BMC Health Services Research	14	1	207			10.1186/1472-6963-14-207	http://www.scopus.com/inward/record.url?eid=2-s2.0-84901068800&partnerID=40&md5=9b85a01adbed2cafa247549ab3c83f2d	2-s2.0-84901068800
Pastor-Valero, M., Furlan-Viebig, R., Menezes, P.R., Da Silva, S.A., Vallada, H., Scazufca, M.	Education and WHO recommendations for fruit and vegetable intake are associated with better cognitive function in a disadvantaged brazilian elderly population: A population-based cross-sectional study	Prevalence	Brazil	Cognition	2014	PLoS ONE	9	4	e94042			10.1371/journal.pone.0094042	http://www.scopus.com/inward/record.url?eid=2-s2.0-84899683631&partnerID=40&md5=c1b2e67d484b38a962471c5b804fe660	2-s2.0-84899683631
Huang, H., Menezes, P.R., Da Silva, S.A., Tabb, K., Barkil-Oteo, A., Scazufca, M.	The association between depressive disorders and health care utilization: Results from the São Paulo Ageing and Health Study (SPAH)	Prevalence	Brazil	Mental Health	2014	General Hospital Psychiatry	36	2		199	202	10.1016/j.genhosppsych.2013.11.003	http://www.scopus.com/inward/record.url?eid=2-s2.0-84895485905&partnerID=40&md5=2a502cffa8bb63158f669ad4dfe9e5e9	2-s2.0-84895485905
Figueiredo, C.P., Domiciano, D.S., Lopes, J.B., Caparbo, V.F., Scazufca, M., Bonfá, E., Pereira, R.M.R.	Prevalence of sarcopenia and associated risk factors by two diagnostic criteria in community-dwelling older men: The São Paulo Ageing & Health Study (SPAH)	Prevalence	Brazil	Frailty	2014	Osteoporosis International	25	2		589	596	10.1007/s00198-013-2455-x	http://www.scopus.com/inward/record.url?eid=2-s2.0-84899086844&partnerID=40&md5=3421c2b6c66165a7ef9da556057a8c2a	2-s2.0-84899086844
Andreasen P, Lönnroos E, von Euler-Chelpin MC.	Prevalence of depression among older adults with dementia living in low- and middle-income countries: a cross-sectional study	Prevalence	International	Mental Health	2014	Eur J Public Health.	24	1		40	44	10.1093/eurpub/ckt014	http://www.ncbi.nlm.nih.gov/pubmed/23417621
Twomey, C.D., Prince, M., Cieza, A., Baldwin, D.S., Matthew Prina, A.	Cross-sectional associations of depressive symptom severity and functioning with health service use by older people in low-and-middle income countries	Prevalence	International	Mental Health	2015	International Journal of Environmental Research and Public Health	12	4		3774	3792	10.3390/ijerph120403774	http://www.scopus.com/inward/record.url?eid=2-s2.0-84927546082&partnerID=40&md5=d200048c5643fd3366c44549628ad5f7	2-s2.0-84927546082
Mograbi, D.C., Ferri, C.P., Stewart, R., Sosa, A.L., Brown, R.G., Laks, J., Morris, R.G.	Neuropsychological and behavioral disturbance correlates of unawareness of memory impairment in dementia: A population-based study	Prevalence	International	Dementia	2015	Journal of Geriatric Psychiatry and Neurology	28	1		3	11	10.1177/0891988714541868	http://www.scopus.com/inward/record.url?eid=2-s2.0-84922551476&partnerID=40&md5=0f89284c186f2c404abefb1aa65a6de8	2-s2.0-84922551476
Subramaniam, M., Chong, S.A., Vaingankar, J.A., Abdin, E., Chua, B.Y., Chua, H.C., Eng, G.K., Heng, D., Hia, S.B., Huang, W., Jeyagurunathana, A., Kua, J., Lee, S.P., Mahendran, R., Magadi, H., Malladi, S., McCrone, P., Pang, S., Picco, L., Sagayadevan, V., Sambasivam, R., Seng, K.H., Seow, E., Shafie, S., Shahwan, S., Tan, L.L., Yap, M., Zhang, Y., Ng, L.L., Prince, M.	Prevalence of dementia in people aged 60 years and above: Results from the WiSE study	Prevalence	Singapore	Dementia	2015	Journal of Alzheimer's Disease	45	4		1127	1138	10.3233/JAD-142769	http://www.scopus.com/inward/record.url?eid=2-s2.0-84928106228&partnerID=40&md5=24c117f9382058feafc825fbc2debe83	2-s2.0-84928106228
Guerra, M., Ferri, C., Llibre, J., Prina, A.M., Prince, M.	Psychometric properties of EURO-D, a geriatric depression scale: A cross-cultural validation study	Prevalence	International	Mental Health	2015	BMC Psychiatry	15	1	12			10.1186/s12888-015-0390-4	http://www.scopus.com/inward/record.url?eid=2-s2.0-84924137332&partnerID=40&md5=6a52e4b9ed519b8190a882adfc3d67f1	2-s2.0-84924137332
Borges, G., Acosta, I., Sosa, A.L.	Suicide ideation, dementia and mental disorders among a community sample of older people in Mexico	Prevalence	Mexico	Mental Health	2015	International Journal of Geriatric Psychiatry	30	3		247	255	10.1002/gps.4134	http://www.scopus.com/inward/record.url?eid=2-s2.0-84921754805&partnerID=40&md5=aa8c1bd9e68312857121b8ed629b36e5	2-s2.0-84921754805
Chaaya, M., Phung, T.K.T., El Asmar, K., Atweh, S., Ghusn, H., Khoury, R.M., Prince, M., Nielsen, T.R., Waldemar, G.	Validation of the Arabic Rowland Universal Dementia Assessment Scale (A-RUDAS) in elderly with mild and moderate dementia	Pilot	Lebanon	Dementia	2015	Aging and Mental Health						10.1080/13607863.2015.1043620	http://www.scopus.com/inward/record.url?eid=2-s2.0-84929589782&partnerID=40&md5=e08d7dde40b14951f05a57df4eedcd26	2-s2.0-84929589782
Santini, Z.I., Koyanagi, A., Tyrovolas, S., Haro, J.M., Fiori, K.L., Uwakwa, R., Thiyagarajan, J.A., Webber, M., Prince, M., Prina, A.M.	Social network typologies and mortality risk among older people in China, India, and Latin America: A 10/66 Dementia Research Group population-based cohort study	Incidence	International	Mortality	2015	Social Science and Medicine	147			134	143	10.1016/j.socscimed.2015.10.061	http://www.scopus.com/inward/record.url?eid=2-s2.0-84946558875&partnerID=40&md5=dce29b86927ce61dc03c46ec81e9e415	2-s2.0-84946558875
Khan, A., Prince, M., Brayne, C., Prina, A.M.	Lifetime prevalence and factors associated with head injury among older people in low and middle income countries: A 10/66 study	Prevalence	International	Head Injury	2015	PLoS ONE	10	7	e0132229			10.1371/journal.pone.0132229	http://www.scopus.com/inward/record.url?eid=2-s2.0-84940421836&partnerID=40&md5=c34d234f51aeb878aef6a802d717c340	2-s2.0-84940421836
Jotheeswaran, A.T., Bryce, R., Prina, M., Acosta, D., Ferri, C.P., Guerra, M., Huang, Y., Rodriguez, J.J.L., Salas, A., Sosa, A.L., Williams, J.D., Dewey, M.E., Acosta, I., Liu, Z., Beard, J., Prince, M.	Frailty and the prediction of dependence and mortality in low- and middle-income countries: A 10/66 population-based cohort study	Incidence	International	Frailty	2015	BMC Medicine	13	1	138			10.1186/s12916-015-0378-4	http://www.scopus.com/inward/record.url?eid=2-s2.0-84933522175&partnerID=40&md5=77b2f30e171ad74cb5056e4e5e6a586a	2-s2.0-84933522175
Brailean, A., Guerra, M., Chua, K.-C., Prince, M., Prina, M.A.	A multiple indicators multiple causes model of late-life depression in Latin American countries	Prevalence	Latin America	Mental Health	2015	Journal of Affective Disorders	184			129	136	10.1016/j.jad.2015.05.053	http://www.scopus.com/inward/record.url?eid=2-s2.0-84935901321&partnerID=40&md5=07a5a608f94a7f764bba60963c3bcf88	2-s2.0-84935901321
Chong, S.A., Abdin, E., Vaingankar, J., Ng, L.L., Subramaniam, M.	Diagnosis of dementia by medical practitioners: a national study among older adults in Singapore	Prevalence	Singapore	Dementia	2015	Aging and Mental Health						10.1080/13607863.2015.1074160	http://www.scopus.com/inward/record.url?eid=2-s2.0-84939202289&partnerID=40&md5=26d168782dc9833c4e27bed7f48a427c	2-s2.0-84939202289
Guerra, M., Prina, A.M., Ferri, C.P., Acosta, D., Gallardo, S., Huang, Y., Jacob, K.S., Jimenez-Velazquez, I.Z., Llibre Rodriguez, J.J., Liu, Z., Salas, A., Sosa, A.L., Williams, J.D., Uwakwe, R., Prince, M.	A comparative cross-cultural study of the prevalence of late life depression in low and middle income countries	Prevalence	International	Mental Health	2016	Journal of Affective Disorders	190			362	368	10.1016/j.jad.2015.09.004	http://www.scopus.com/inward/record.url?eid=2-s2.0-84946227601&partnerID=40&md5=4f87ba2810594961542b1a1ae9b1bfb8	2-s2.0-84946227601
